# Supplementary material for: Maternal imprinting and determinants of neonates’ immune function in the SEPAGES mother-child cohort
Source: Front Immunol. 2023 Apr 4;14:1136749. doi: 10.3389/fimmu.2023.1136749 (PMC10111372; doi:10.3389/fimmu.2023.1136749)
Supplement: Supplementary file 7 [file Table_1.xlsx]

## Sheet: suppl Table 1
Supplementary table 1: Raw and imputed, corrected and log10 transformed values for maternal samples
maternal cytokines			raw values (pg/mL)								Imputed, corrected and log10 transformed values
			Percentile								Percentile
	Number of values		0.1	0.25	0.5	0.75	0.9		< LOD, n (%)		0.1	0.25	0.5	0.75	0.9
Plasma, basal level
IL5	321		0	0	0	0	4.37		319 (99%)
IL6	322		0	0	5.69	9.98	17.717		297 (93%)
IL8	322		5.872	9.46	20.06	110.21	307.212				0.4956	0.8472	1.074	1.384	1.859
IL9	322		0	0	0	7.362	9.41		304 (95%)
IL10	322		0	0	4.735	6.145	7.97		310 (97%)
IL12p70	321		0	0	4.38	7.19	9.87		270 (84%)
IL13	322		0	0	0	5.34	7.55		297 (93%)
IFNa	322		0	0	0	6.475	9.37		296 (92%)
IFNg	322		0	0	0	6.797	8.927		288 (90%)
MCP1	322		18.87	25.835	38.76	59.495	115.832				1.196	1.359	1.509	1.64	1.784
RANTES	322		7429.66	10097.2	14201.7	18037.1	25005.2				3.854	3.962	4.082	4.164	4.244
TNF	322		0	0	2.105	8.698	14.531		249 (78%)
Plasma, PHA activation
IL2	275		1060.17	1609.76	2603.99	4186.01	7818.34				3.108	3.299	3.461	3.641	3.772
IL4	220		30.768	42.148	74.195	101.113	141.954				1.59	1.776	1.992	2.146	2.268
IL9	275		13.55	20.69	35.88	58.81	86.432				1.287	1.446	1.641	1.848	2.044
IL10	275		425.088	599.94	898.71	1359.07	2396.47				2.76	2.897	3.033	3.172	3.295
IL13	275		56.642	83.92	136.32	205.82	338.798				1.743	1.923	2.104	2.257	2.391
IL17A	270		89.254	151.317	275.315	514.642	1148.58				2.144	2.315	2.543	2.77	2.962
IFNa	217		0	0	0	3.39	5.85		158 (73%)
IFNg	275		281.368	418.325	738.51	1357.86	3108.89				2.57	2.737	2.934	3.134	3.29
TNF	275		12.152	246.375	732.26	1457.49	2489				1.334	2.196	2.69	2.965	3.214
Plasma, R848 activation
IL1b	281		4377.82	6478.71	9125.67	13540.9	19250.6				3.589	3.726	3.879	4.017	4.151
IL6	281		22411.1	32069.2	44667.9	61064.2	87535				4.263	4.405	4.537	4.656	4.791
IL8	281		12482.3	20982.7	40029.4	68641.6	111669				3.925	4.103	4.354	4.539	4.762
IL10	281		348.58	525.32	779.48	1093.14	1429.31				2.508	2.658	2.785	2.904	3.048
IL12p70	281		6.85	12.01	22.28	36.42	60.79				0.89	1.103	1.349	1.582	1.786
IFNa	281		41.27	110	259.2	581.6	976.9				2.188	2.389	2.679	2.926	3.122
IFNg	281		82.04	170.74	345.75	727.46	1179.9				1.931	2.237	2.581	2.881	3.126
TNF	281		109.97	2468.33	6341.05	11459.8	15269.1				1.736	2.817	3.214	3.439	3.662

## Sheet: suppl Table 2
Supplementary table 2: Raw and imputed, corrected and log10 transformed values for cord blood samples
cord blood cytokines			raw values (pg/mL)								Imputed, corrected and log10 transformed values
			Percentile								Percentile
	Number of values		0.1	0.25	0.5	0.75	0.9		< LOD, n (%)		0.1	0.25	0.5	0.75	0.9
Plasma, basal level
IL6	156		0	7.585	12.03	19.94	61.42		68 (44%)
IL8	156		28.93	60.405	164.995	733.072	2032.28				1.662	2.023	2.471	3.108	3.593
IL9	156		0	0	0	0	8.34		140 (90%)
IL10	156		0	0	0	5.445	8.345		135 (87%)
IL12p40	156		51.93	73.835	109.445	150.61	202.645				1.754	1.893	2.064	2.195	2.347
IL13	156		0	0	0	0	0		155 (99%)
IFNa	156		0	0	0	0	0		150 (96%)
IFNg	156		0	0	0	0	0		153 (98%)
MCP1	146		21.48	37.172	69.45	108.855	178.06				1.376	1.635	1.892	2.074	2.337
RANTES	156		16139.6	18884.1	25895	34051.4	40522.7				4.318	4.425	4.517	4.618	4.672
TNF	156		0	0	0	5.068	7.75		145 (93%)
Plasma, PHA activation
IL2	131		1334.81	3263.8	7179.18	12356.9	17123.8				3.349	3.581	3.9	4.153	4.327
IL9	131		0	6.29	9.34	11.95	16.12		67 (51%)
IL10	131		98.34	166.375	363.6	638.18	1083.41				1.877	2.043	2.298	2.574	2.766
IL13	131		11.92	31.12	83.07	144.745	256.69				1.378	1.583	1.901	2.172	2.326
IL17A	130		0	8.19	15.83	40.925	52.975		83 (64%)
IL21	98		0	0	77.38	175	273.9
IFNg	131		13.83	21.96	59.94	195.39	530.04				1.335	1.667	1.97	2.433	2.72
TNF	131		6.87	16.41	43.49	172.96	458.47		54 (41%)
Plasma, R848 activation
IL1b	134		6459.25	14435.8	25086.2	43548.6	54674.7				3.97	4.275	4.507	4.695	4.854
IL6	134		35790.7	78441.5	118940	177414	244408				4.67	4.926	5.17	5.315	5.516
IL8	134		107458	211041	367120	658886	991793				5.129	5.443	5.68	5.906	6.119
IL10	132		572.818	1749.79	3219.97	6165.7	10363.7				3.238	3.696	3.877	4.231	4.399
IL1223p40	132		264.185	728.345	1543.05	3907.96	7617.11				2.894	3.183	3.556	3.762	3.973
IFNa	132		0	2.372	15.485	67.235	213.391				0.447	0.732	1.388	1.948	2.483
IFNg	132		0	1.27	30.28	109.755	233.8		68 (52%)
TNF	134		225.906	1707.18	6571.01	13330.9	20763.7				2.836	3.437	3.968	4.284	4.586

## Sheet: suppl Table 3
Supplementary Table 3: Difference between cytokine and chemokine secretions according to maternal sampling season
	Sampling season
	Maternal						Cord blood
	autumn	spring	summer	winter	p		autumn	spring	summer	winter	p
Basal
IL8	1.09 ± 0.52	1.13 ± 0.52	1.28 ± 0.57	1.02 ± 0.55	0.02		2.42 ± 0.79	2.52 ± 0.77	2.72 ± 0.76	2.51 ± 0.78	ns
IL12p40							2.01 ± 0.2	2.01 ± 0.26	2.14 ± 0.19	2.05 ± 0.27	0.03
MCP1	1.49 ± 0.2	1.5 ± 0.27	1.5 ± 0.3	1.51 ± 0.25	ns		1.78 ± 0.31	1.83 ± 0.39	1.96 ± 0.39	1.9 ± 0.31	0.09
RANTES	4.07 ± 0.16	4 ± 0.41	4.05 ± 0.15	4.06 ± 0.15	ns		4.5 ± 0.14	4.45 ± 0.2	4.56 ± 0.14	4.49 ± 0.13	0.01
PHA
IL2	3.53 ± 0.22	3.43 ± 0.26	3.43 ± 0.25	3.47 ± 0.32	ns		3.76 ± 0.55	3.79 ± 0.35	3.91 ± 0.34	3.94 ± 0.27	ns
IL4	2.02 ± 0.3	1.94 ± 0.27	1.92 ± 0.27	1.98 ± 0.23	ns
IL9	1.75 ± 0.29	1.66 ± 0.29	1.56 ± 0.33	1.65 ± 0.34	0.01
IL10	3.06 ± 0.19	3.02 ± 0.22	2.98 ± 0.24	3.05 ± 0.31	ns		2.19 ± 0.4	2.26 ± 0.46	2.4 ± 0.38	2.29 ± 0.38	ns
IL13	2.18 ± 0.24	2.07 ± 0.25	2.03 ± 0.28	2.1 ± 0.27	0.01		1.79 ± 0.37	1.96 ± 0.41	1.94 ± 0.42	1.99 ± 0.35	ns
IL17A	2.67 ± 0.33	2.47 ± 0.29	2.49 ± 0.33	2.62 ± 0.36	0.001
IFNg	2.95 ± 0.27	2.95 ± 0.31	2.9 ± 0.27	2.95 ± 0.3	ns		1.97 ± 0.64	2 ± 0.49	2.13 ± 0.46	2.05 ± 0.63	ns
TNF	2.51 ± 0.72	2.54 ± 0.84	2.5 ± 0.65	2.4 ± 0.72	ns
R848
IL1b	3.91 ± 0.17	3.9 ± 0.21	3.83 ± 0.23	3.85 ± 0.24	0.08		4.4 ± 0.47	4.55 ± 0.28	4.33 ± 0.57	4.49 ± 0.26	ns
IL6	4.5 ± 0.23	4.52 ± 0.22	4.58 ± 0.22	4.52 ± 0.19	ns		5.13 ± 0.43	5.09 ± 0.28	5.03 ± 0.56	5.09 ± 0.29	ns
IL8	4.33 ± 0.35	4.36 ± 0.27	4.38 ± 0.37	4.3 ± 0.34	ns		5.66 ± 0.43	5.61 ± 0.34	5.58 ± 0.7	5.65 ± 0.31	ns
IL10	2.78 ± 0.27	2.75 ± 0.23	2.78 ± 0.22	2.78 ± 0.21	ns		3.84 ± 0.58	3.87 ± 0.49	3.91 ± 0.49	3.82 ± 0.39	ns
IL12§	1.34 ± 0.36	1.31 ± 0.35	1.35 ± 0.4	1.35 ± 0.39	ns		3.49 ± 0.44	3.59 ± 0.3	3.47 ± 0.45	3.47 ± 0.4	ns
IFNa	2.74 ± 0.41	2.62 ± 0.35	2.54 ± 0.5	2.75 ± 0.35	0.01		1.38 ± 0.85	1.67 ± 0.62	1.34 ± 0.74	1.48 ± 0.76	ns
IFNg	2.59 ± 0.57	2.52 ± 0.43	2.53 ± 0.51	2.59 ± 0.48	ns
TNF	2.94 ± 0.65	3.05 ± 0.75	3.02 ± 0.66	2.91 ± 0.71	ns		3.87 ± 0.65	3.96 ± 0.49	3.8 ± 0.69	3.61 ± 0.72	ns
mean±SD of cytokine content per group
only p values ≤ 0.10 are indicated (Anova)
ns: not significant
bold: p value ≤0.05

## Sheet: suppl table 4 
supplementary table 4: influence of gestational age on cytokine secretions
	Gestational ageⴕ
	Maternal			Cord blood
Basal
n	277			146-156
IL8	0.61			0.59
IL12§				0.69
MCP1	0.84			0.36
RANTES	0.02	*		0.72
PHA
n	220-275			131
IL2	0.90			0.32
IL4	0.86
IL9	0.64
IL10	0.87			0.90
IL13	0.66			0.54
IL17A	0.49
IFNg	0.95			0.13
TNF	0.77
R848
n	281			132-134
IL1b	0.12			0.42
IL6	0.02	*		0.46
IL8	0.28			0.96
IL10	0.25			0.73
IL12§	0.89			0.18
IFNa	0.17			0.81
IFNg	0.69
TNF	0.13			0.36
ⴕ : Gestational age at sampling for maternal cytokines and at birth for cord blood
Pearson r correlations between continuous variables and cytokines levels, Bold: p <0,05
p value: . <0,1; *≤0,05; **≤0,01; ***≤0,001
§: IL12p70 for maternal samples and IL12p40 for cord blood samples

## Sheet: supplementary table 5
Supplementary table 5: technical variable description
maternal samples			cord blood samples
technical variables	N=2811		technical variables	N=1351
sample storage duration baseline (years)	2.4 ; 3.3 ; 3.8 ; 4.3 ; 4.9		sample storage duration baseline (years)	2.2 ; 3 ; 3.4 ; 4 ; 4.8
sample storage duration PHA (years)	0.0 ; 0.4 ; 0.8 ; 1.3 ; 2.0		sample storage duration PHA (years)	0.0 ; 0.4 ; 0.8 ; 0.9 ; 1.8
sample storage duration R848 (years)	0.0 ; 0.35 ; 0.7 ; 1.2 ; 1.8		sample storage duration R848 (years)	0.0 ; 0.6 ; 1.0 ; 1.0 ; 1.9
Experimental batch baseline			Experimental batch baseline
1a	80 (24.8%)		5a	71 (45.5%)
2a	79 (24.5%)		6a	85 (54.5%)
3a	73 (22.7%)		Experimental batch R848
4a	89 (27.6%)		9	69 (51.5%)
5a	1 (0.31%)		10	64 (47.8%)
Experimental batch PHA			12	1 (0.7%)
1	55 (20.0%)		Experimental batch PHA
4	109 (39.6%)		1	51 (38.9)
5	108 (39.3%)		3	66 (50.4%)
11	3 (1.1%)		11	14 (10.7%)
Experimental batch R848			Blood sample transport duration
6	109 (38.8%)		≤24h	59 (43.7%)
7	116 (41.3%)		≥24h	76 (56.3%)
8	51 (18.1%)		culture duration (hh:mm)
12	5 (1.8%)		24:00	79 (58.5%)
Blood sample transport duration			24:00 to 24:10	13 (9.6%)
≤24h	186 (66.2%)		≥24:10	43 (31.8%)
≥24h	95 (33.8%)		blood quality
culture duration (hh:mm)			good	102 (75.6%)
24:00	159 (56.6%)		clotted	33 (24.4%)
24:00 to 24:10	38 (13.5%)
≥24:10	84 (29.9%))
blood quality
good	279 (99.3%)
clotted	2 (0.7%)
1 [Minimum ; 25% ; median ; 75% ; Maximum]; n (%)

## Sheet: suppl table 6
suppl table 6: Multiple linear regression model for technical variables and cytokines produced in children samples at baseline
	IL12p40			IL8			MCP1			RANTES
	betas	IC	p_val	betas	IC	p_val	betas	IC	p_val	betas	IC	p_val
Intercept	1.8315	[1.6053;2.0578]	<0.001	1.9576	[1.1904;2.7247]	<0.001	1.4471	[1.0728;1.8214]	<0.001	4.4655	[4.3118;4.6191]	<0.001
Experimental Batch (5a vs 6a)	-0.0089	[-0.0883;0.0706]	0.83	-0.2049	[-0.4742;0.0645]	0.14	-0.0867	[-0.2168;0.0435]	0.19	-0.1492	[-0.2032;-0.0953]	<0.001
Blood sample transport duration (>24h vs ≤24h)	0.0499	[-0.0245;0.1242]	0.19	0.2784	[0.0264;0.5303]	0.03	0.0234	[-0.0951;0.1419]	0.70	0.0447	[-0.0058;0.0951]	0.08
Sample storage duration (year)	0.0001	[0;3e-04]	0.10	0.0002	[-3e-04;8e-04]	0.38	0.0003	[1e-04;6e-04]	0.020	0	[-1e-04;1e-04]	0.95
Cytokine levels were log10 transformed and value below LOD were imputed
The effect of each technical factor was analyzed using a multiple linear regression model

## Sheet: suppl table 7
suppl table 7: Multiple linear regression model for technical variables and cytokines produced in children samples upon PHA activation
	IL10			IL2			IFNg			IL13
	Estimates	95%CI	p value	Estimates	95%CI	p value	Estimates	95%CI	p value	Estimates	95%CI	p value
Intercept	2.2632	[1.9784;2.5481]	<0,001	3.9631	[3.6736;4.2527]	<0.001	2.2246	[1.8402;2.609]	<0.001	1.8349	[1.5584;2.1114]	<0.001
Experimental Batch (1 vs 3)	0.3557	[0.1828;0.5287]	<0,001	0.1519	[-0.0239;0.3277]	0.09	0.2027	[-0.0307;0.436]	0.09	0.2949	[0.1271;0.4628]	<0.001
Experimental Batch (11 vs 3)	0.0797	[-0.1841;0.3435]	0.55	-0.0511	[-0.3193;0.2171]	0.71	-0.0381	[-0.3941;0.318]	0.83	-0.094	[-0.3502;0.1621]	0.47
activation duration (2nd vs 1st tercile)	0.0052	[-0.2662;0.2766]	0.97	0.1189	[-0.157;0.3948]	0.40	0.2362	[-0.1301;0.6025]	0.21	-0.0188	[-0.2823;0.2447]	0.89
activation duration (3rd vs 1st tercile)	-0.0005	[-0.1662;0.1651]	0.99	-0.1002	[-0.2686;0.0682]	0.25	-0.2643	[-0.4879;-0.0407]	0.02	-0.1164	[-0.2772;0.0445]	0.16
Blood sample transport duration (>24h vs ≤24h)	0.0787	[-0.0743;0.2317]	0.32	-0.1088	[-0.2643;0.0467]	0.17	-0.3972	[-0.6036;-0.1907]	<0.001	-0.1745	[-0.323;-0.0259]	0.02
Age of activator batch (year)	0.0393	[-0.1131;0.1916]	0.61	-0.0402	[-0.195;0.1147]	0.61	-0.1223	[-0.3278;0.0833]	0.25	-0.003	[-0.1509;0.1449]	0.97
Sample storage duration (year)	-0.0165	[-0.1881;0.1551]	0.85	-0.1243	[-0.2988;0.0501]	0.16	-0.0927	[-0.3243;0.1389]	0.43	0.0753	[-0.0913;0.2419]	0.38
Blood quality (clotted vs good)	0.0685	[-0.1153;0.2523]	0.47	-0.1965	[-0.3834;-0.0096]	0.04	-0.1346	[-0.3827;0.1135]	0.29	-0.0478	[-0.2263;0.1307]	0.60
Cytokine levels were log10 transformed and value below LOD were imputed
Activation delay tertile 1 and tertile2 were 24:00 minutes and 24:10 minutes respectively
The effect of each technical factor was analyzed using a multiple linear regression model

## Sheet: suppl table 8
suppl table 8: Multiple linear regression model for technical variables and cytokines produced in children samples upon R848 activation
	IL10			TNF			IL12/23p40			IL6			IL8			IL1b			IFNa
	betas	IC	p_val	betas	IC	p_val	betas	IC	p_val	betas	IC	p_val	betas	IC	p_val	betas	IC	p_val	betas	IC	p_val
Intercept	4.451	[3.7947;5.1074]	<0.001	4.0194	[3.2533;4.7856]	<0.001	3.6693	[3.134;4.2046]	<0.001	5.3437	[4.8247;5.8628]	<0.001	5.8892	[5.2924;6.4861]	<0.001	4.5868	[4.0538;5.1199]	<0.001	1.129	[0.2133;2.0447]	0.02
Experimental Batch (9 vs 10)	-0.5756	[-0.9352;-0.216]	0.002	-0.4506	[-0.8693;-0.032]	0.04	-0.539	[-0.8323;-0.2458]	0.0005	-0.0755	[-0.3592;0.2081]	0.60	-0.1083	[-0.4345;0.2179]	0.52	-0.0797	[-0.371;0.2116]	0.59	-0.043	[-0.5446;0.4586]	0.87
Experimental Batch (9 vs 12)	-0.4531	[-1.5829;0.6768]	0.43	0.1099	[-1.2094;1.4291]	0.87	-0.2656	[-1.1871;0.6558]	0.57	-0.0767	[-0.9705;0.8171]	0.87	-0.0192	[-1.047;1.0086]	0.97	0.026	[-0.8918;0.9439]	0.96	0.4391	[-1.1371;2.0154]	0.59
activation duration (2nd vs 1st tercile)	-0.302	[-0.6251;0.0211]	0.07	0.1755	[-0.1897;0.5406]	0.35	0.0189	[-0.2446;0.2824]	0.89	-0.1224	[-0.3698;0.1249]	0.33	-0.1992	[-0.4837;0.0852]	0.17	-0.1389	[-0.393;0.1151]	0.29	-0.0106	[-0.4613;0.4401]	0.96
activation duration (3rd vs 1st tercile)	0.021	[-0.1973;0.2393]	0.85	0.217	[-0.0373;0.4713]	0.10	0.1753	[-0.0027;0.3534]	0.06	0.1276	[-0.0447;0.2999]	0.15	0.1562	[-0.0419;0.3543]	0.12	-0.0322	[-0.2091;0.1447]	0.72	-0.3723	[-0.6769;-0.0677]	0.02
Blood sample transport duration (>24h vs ≤24h)	-0.0618	[-0.2637;0.14]	0.55	-0.0413	[-0.2752;0.1926]	0.73	0.0299	[-0.1347;0.1945]	0.72	-0.025	[-0.1835;0.1334]	0.76	-0.0197	[-0.2019;0.1625]	0.83	0.0008	[-0.162;0.1635]	0.99	-0.2049	[-0.4865;0.0767]	0.16
Age of activator batch (year)	-0.0476	[-0.2409;0.1456]	0.63	0.0472	[-0.1777;0.2722]	0.68	-0.0086	[-0.1662;0.149]	0.91	-0.0697	[-0.2221;0.0827]	0.37	-0.0504	[-0.2257;0.1249]	0.57	0.0292	[-0.1273;0.1858]	0.71	0.1025	[-0.1672;0.3721]	0.46
Sample storage duration (year)	-0.3692	[-0.6203;-0.1181]	0.005	-0.1448	[-0.4378;0.1482]	0.34	-0.1196	[-0.3244;0.0852]	0.25	-0.1336	[-0.3321;0.0649]	0.19	-0.1488	[-0.3771;0.0794]	0.20	-0.1247	[-0.3285;0.0791]	0.23	0.1551	[-0.1953;0.5054]	0.39
Blood quality (clotted vs good)	-0.2697	[-0.5024;-0.0371]	0.03	-0.2624	[-0.5336;0.0087]	0.06	-0.3684	[-0.5581;-0.1787]	0.0002	-0.2146	[-0.3984;-0.0309]	0.02	-0.2054	[-0.4166;0.0059]	0.06	-0.1553	[-0.344;0.0333]	0.11	-0.0899	[-0.4144;0.2346]	0.59
Cytokine levels were log10 transformed and value below LOD were imputed
Activation delay tertile 1 and tertile2 were 24:00 minutes and 24:10 minutes respectively
The effect of each technical factor was analyzed using a multiple linear regression model

## Sheet: suppl table 9
suppl table 9: Multiple linear regression model for technical variables and cytokines produced in mothers samples at baseline
	IL8			MCP1			RANTES
	betas	IC	p_val	betas	IC	p_val	betas	IC	p_val
Intercept	1.4812	[1.0931;1.8694]	<0.001	1.5352	[1.3494;1.721]	<0.001	4.684	[4.4986;4.8694]	<0.001
Experimental Batch (1a vs 2a)	-0.4211	[-0.5934;-0.2488]	<0.001	-0.4116	[-0.494;-0.3291]	<0.001	-0.3173	[-0.3996;-0.235]	<0.001
Experimental Batch (1a vs 3a)	-0.4254	[-0.6018;-0.249]	<0.001	-0.4291	[-0.5135;-0.3446]	<0.001	-0.2896	[-0.3739;-0.2053]	<0.001
Experimental Batch (1a vs 4a)	-0.2874	[-0.4555;-0.1193]	<0.001	-0.4102	[-0.4907;-0.3297]	<0.001	-0.2803	[-0.3606;-0.2]	<0.001
Blood sample transport duration (>24h vs ≤24h)	0.9007	[0.7738;1.0275]	<0.001	0.0525	[-0.0082;0.1132]	0.091	0.0542	[-0.0064;0.1148]	0.08
Sample storage duration (year)	0	[-3e-04;2e-04]	0.76	0.0003	[1e-04;4e-04]	<0.001	-0.0003	[-4e-04;-1e-04]	<0.001
Cytokine levels were log10 transformed and value below LOD were imputed
The effect of each technical factor was analyzed using a multiple linear regression model

## Sheet: suppl table 10
suppl table 10: Multiple linear regression model for technical variables and cytokines produced in mothers samples upon PHA activation
	IL10			IL2			IFNg			TNF			IL13			IL9			IL17A			IL4
	betas	IC	p_val	betas	IC	p_val	betas	IC	p_val	betas	IC	p_val	betas	IC	p_val	betas	IC	p_val	betas	IC	p_val	betas	IC	p_val
(Intercept)	3.1	[2.9046;3.2955]	<0.001	3.5473	[3.3307;3.764]	<0.001	2.9996	[2.7656;3.2336]	<0.001	2.1941	[1.5867;2.8015]	<0.001	2.1055	[1.8934;2.3176]	<0.001	1.7497	[1.4982;2.0011]	<0.001	2.6824	[2.4098;2.9551]	<0.001	1.9619	[1.733;2.1908]	<0.001
Experimental Batch (4 vs 1)	0.301	[0.176;0.426]	<0.001	0.2861	[0.1475;0.4246]	<0.001	0.4554	[0.3058;0.605]	<0.001	0.8474	[0.4589;1.2358]	<0.001	0.3788	[0.2431;0.5144]	<0.001	0.0105	[-0.1503;0.1713]	0.90	0.3908	[0.2168;0.5649]	<0.001	--	--	--
Experimental Batch (4 vs 11)	-0.1854	[-0.4699;0.0991]	0.20	-0.2059	[-0.5212;0.1095]	0.20	-0.1498	[-0.4905;0.1908]	0.39	-1.9675	[-2.8518;-1.0832]	<0.001	-0.0948	[-0.4036;0.214]	0.55	-0.3323	[-0.6983;0.0338]	0.08	-0.4433	[-0.836;-0.0505]	0.03	-0.2093	[-0.5263;0.1077]	0.20
Experimental Batch (4 vs 5)	-0.1414	[-0.2486;-0.0342]	0.01	-0.2236	[-0.3424;-0.1049]	<0.001	-0.2107	[-0.339;-0.0824]	0.001	-0.1467	[-0.4798;0.1864]	0.39	-0.117	[-0.2333;-7e-04]	0.05	-0.3025	[-0.4404;-0.1646]	<0.001	-0.2722	[-0.4219;-0.1225]	0.0004	-0.1523	[-0.2786;-0.0261]	0.02
activation duration (2nd vs 1st tercile)	-0.0584	[-0.147;0.0301]	0.120	-0.064	[-0.1621;0.0341]	0.20	-0.0091	[-0.115;0.0969]	0.87	-0.1491	[-0.4241;0.126]	0.29	-0.039	[-0.135;0.0571]	0.43	-0.018	[-0.1318;0.0959]	0.76	-0.0859	[-0.2097;0.038]	0.18	-0.0377	[-0.148;0.0727]	0.50
activation duration (3rd vs 1st tercile)	-0.0019	[-0.0681;0.0642]	0.96	0.0302	[-0.0432;0.1035]	0.42	0.0111	[-0.0681;0.0903]	0.78	0.1093	[-0.0963;0.3149]	0.29	-0.0184	[-0.0902;0.0534]	0.62	0.0361	[-0.049;0.1212]	0.41	0.007	[-0.0852;0.0992]	0.88	-0.0959	[-0.1773;-0.0144]	0.02
Blood sample transport duration (>24h vs ≤24h)	-0.1521	[-0.2149;-0.0894]	<0.001	-0.0102	[-0.0797;0.0593]	0.77	-0.1117	[-0.1868;-0.0366]	0.004	0.0126	[-0.1823;0.2075]	0.90	0.0709	[0.0028;0.1389]	0.04	0.0044	[-0.0763;0.0851]	0.91	-0.1112	[-0.1984;-0.0239]	0.01	-0.048	[-0.1236;0.0276]	0.21
Age of activator batch (year)	0.0345	[-0.0242;0.0933]	0.25	-0.0212	[-0.0863;0.0439]	0.52	-0.0126	[-0.0829;0.0578]	0.73	0.013	[-0.1696;0.1956]	0.89	0.042	[-0.0218;0.1058]	0.20	0.0109	[-0.0647;0.0865]	0.78	-0.0408	[-0.1233;0.0418]	0.33	0.0403	[-0.0268;0.1074]	0.24
Sample storage duration (year)	-0.0755	[-0.1605;0.0095]	0.08	-0.0522	[-0.1464;0.042]	0.28	-0.0382	[-0.1399;0.0636]	0.46	0.2082	[-0.0559;0.4723]	0.12	-0.0388	[-0.131;0.0535]	0.41	-0.0763	[-0.1857;0.033]	0.17	-0.0717	[-0.1898;0.0463]	0.23	-0.0252	[-0.127;0.0767]	0.63
Cytokine levels were log10 transformed and value below LOD were imputed
Activation delay tertile 1 and tertile2 were 24:00 minutes and 24:10 minutes respectively
The effect of each technical factor was analyzed using a multiple linear regression model

[truncated: 1 more sheets: suppl table 11]
